# Supplementary material for: Prevalence and Motivators of Getting a COVID-19 Booster Vaccine in Canada: Results from the iCARE Study
Source: Vaccines (Basel). 2023 Jan 28;11(2):291. doi: 10.3390/vaccines11020291 (PMC9960725; doi:10.3390/vaccines11020291)
Supplement: Supplementary file 1 [file vaccines-11-00291-s001.zip]

Archive with 1 entries (1 files):
- vaccines-2158666-supplementary.pdf
